# Supplementary material for: A cutting tool architecture designed to address the parasitic mechanisms consuming excess power during machining and manufacturing operations–A review-based study towards sustainable manufacturing
Source: PLoS One. 2024 Apr 16;19(4):e0300132. doi: 10.1371/journal.pone.0300132 (PMC11020480; doi:10.1371/journal.pone.0300132)
Supplement: S1 Data — (XLSX) [file pone.0300132.s001.xlsx]

## Sheet: Fc vs r
V=10 m/min					Std. dev.
r (mm)	0.2	0.4	1.2		0.2	0.4	1.2
d=0.1, f=1	28.7	46.3	49.7		3.5	0.85	2.15
d=0.5, f=0.1	41.3	43.2	47.1		2	1.3	1
d=0.5, f=1	219.8	260.3	246.3		7.3	22.5	12.3
d=1, f=1	427.2	455	435.2		7.4	25.9	15.9
V=100 m/min					Std. dev.
r (mm)	0.2	0.4	1.2		0.2	0.4	1.2
d=0.1, f=1	28.7	45.9	45.9		3.55	2	1
d=0.5, f=0.1	37.6	39.7	44.8		5.6	1.2	2
d=0.5, f=1	200	241.3	227.9		4.9	1.2	1
d=1, f=1	426.3	420.2	405.3		1.75	2.3	2.3

## Sheet: Fc vs Cs
V=10 m/min					Std. Dev.
Cs (°)	-17.5	-5	45		-17.5	-5	45
d=0.1, f=1	24.1	46.6	27.4		0.4	0.25	1
d=0.5, f=0.1	43	43.2	43.6		5	1.3	2.2
d=0.5, f=1	205	256	190.9		7.7	16.8	5.4
d=1, f=1	447.6	453.4	437.3		22.5	24.1	33.8
V=100 m/min					Std. Dev.
Cs (°)	-17.5	-5	45		-17.5	-5	45
d=0.1, f=1	20.1	46.6	20.6		2.3	1.8	0.5
d=0.5, f=0.1	33.9	39.6	38.4		2.1	1.2	0.5
d=0.5, f=1	190.3	241.1	164.5		5.7	1.45	7
d=1, f=1	374	420.7	348.1		5.6	1.5	5.9

## Sheet: Fc vs Ce
V=10 m/min					Std. Dev.
Ce (°)	5	17.5	45		5	17.5	45
d=0.1, f=1	46.6	24.1	27.4		0.25	0.4	1
d=0.5, f=0.1	43.2	43	43.6		1.3	5	2.2
d=0.5, f=1	256	205	190.9		16.8	7.7	5.4
d=1, f=1	453.4	447.6	437.3		24.1	22.5	33.8
V=100 m/min					Std. Dev.
Ce (°)	5	17.5	45		5	17.5	45
d=0.1, f=1	46.6	20.1	20.6		1.8	2.3	0.5
d=0.5, f=0.1	39.6	33.9	38.4		1.2	2.1	0.5
d=0.5, f=1	241.1	190.3	164.5		1.45	5.7	7
d=1, f=1	420.7	374	348.1		1.5	5.6	5.9
