# Supplementary material for: A cutting tool architecture designed to address the parasitic mechanisms consuming excess power during machining and manufacturing operations–A review-based study towards sustainable manufacturing
Source: PLoS One. 2024 Apr 16;19(4):e0300132. doi: 10.1371/journal.pone.0300132 (PMC11020480; doi:10.1371/journal.pone.0300132)
Supplement: S2 Data — (XLSX) [file pone.0300132.s002.xlsx]

## Sheet: Sheet1
Source	Sum Sq.	DOF	Mean Sq.	F	Prob>F
Nose radius	1165	3	388.3	1.34	0.3207
Cutting condition	398108	3	132703	458.92	0
Error	2602.5	9	289.2
Total	401875	15
Source	Sum Sq.	DOF	Mean Sq.	F	Prob>F
Side cutting edge angle	8562	3	2854	7.5	0.008
Cutting condition	349372	3	116458	306.21	0
Error	3422.9	9	380.3
Total	361357	15
Source	Sum Sq.	DOF	Mean Sq.	F	Prob>F
End cutting edge angle	4506.4	3	1502.1	5.97	0.016
Cutting condition	338394	3	112798	447.97	0
Error	2266.2	9	251.8
Total	345167	15
